# Supplementary material for: Emergence of Task-Related Motor Cortical Dysfunction in Mice with Progressive Parkinsonism
Source: bioRxiv. 2026 Jun 2:2026.05.29.728524. Preprint. [Version 1] doi: 10.64898/2026.05.29.728524 (PMC13252005; doi:10.64898/2026.05.29.728524)
Supplement: Supplement 1 [file media-1.xlsx]

## Sheet: Sheet1
RESOURCE TYPE	RESOURCE NAME	SOURCE	IDENTIFIER	NEW/REUSE	ADDITIONAL INFORMATION
Experimental model: Organism/strain	DATcre mice	Jackson Laboratory	JAX #006660	reuse	crossed with Tfam[fl] mice to obtain MitoPark mice
Experimental model: Organism/strain	Tfam[fl] mice	Jackson Laboratory	JAX #026123	reuse	crossed with DATcre mice to obtain MitoPark mice
Dataset	Main figures source data	Zenodo	10.5281/zenodo.20213678	new	Tabular data to produce main figures
Dataset	Supplementary figures source data	Zenodo	10.5281/zenodo.20213678	new	Tabular data to produce supplementary figures
Dataset	TH staining images	Zenodo	10.5281/zenodo.20213678	new	Images of TH staining of all mice included in the study
Dataset	Raw cell traces	Zenodo	10.5281/zenodo.20213678	new	For each mouse at each session: raw traces of recorded cells extracted with CNMFe
Dataset	Cell properties	Zenodo	10.5281/zenodo.20213678	new	For each mouse at each session: list of recorded cells with their status on green and red channels
Dataset	Timestamped reaches	Zenodo	10.5281/zenodo.20213678	new	For each mouse at each session: all reaches performed, timestamped to be aligned with calcium traces
Viral vector	AAV-CaMKII-GCaMP6f	Addgene	Addgene #100834-AAV9, RRID: Addgene_100834-AAV9	reuse	titer = 1 × e13 GC/ml
Viral vector	AAVrg-CAG-tdtomato	Addgene	Addgene #59462-AAVrg, RRID: Addgene_59462-AAVrg	reuse	titer = 7 × e12 GC/ml
Software/code	MATLAB 2024a	MathWorks inc.	https://www.mathworks.com/products/matlab.html RRID:SCR_001622	reuse
Software/code	rusboost.m	Zenodo	10.5281/zenodo.20213678	new	MATLAB code for RUSboost model - results in figure 2
Software/code	cohen_kappa_within_group.mlx	Zenodo	10.5281/zenodo.20213678	new	MALTAB code for Cohen and Fleiss kappa computation - results in figure 5
Software/code	spectral_clustering_allages.mlx	Zenodo	10.5281/zenodo.20213678	new	MATLAB code for spectral clustering analysis - results in figure 6 and supplementary figures 5
Software/code	binomial_logistic_regression.mlx	Zenodo	10.5281/zenodo.20213678	new	MATLAB code for binomial logistic regression - results in figure 7 and supplementary figure 6
Software/code	R	R foundation	https://www.r-project.org/	reuse
Software/code	01_compute_correlation.R	Zenodo	10.5281/zenodo.20213678	new	R code for correlation analysis - results in supplementary figure 3
Software/code	lme_gamm.qmd	Zenodo	10.5281/zenodo.20213678	new	R code for linear mixed effect models - results in multiple figures
Software/code	Figure7_CoefficientCurvesAnalysis.R	Zenodo	10.5281/zenodo.20213678	new	R code for curve analysis - results in figure 7 and supplementary figure 7
Software/code	ImageJ	National Institute of Health (NIH)	https://imagej.net/ RRID: SCR_003070	reuse
Software/code	GraphPad Prism 10	Dotmatics	https://www.graphpad.com/ SCR_002798	reuse
Software/code	Adobe Illustrator 2024	Adobe	https://www.adobe.com/products/illustrator.html, RRID:SCR_010279	reuse
Software/code	BORIS	University of Torino	https://www.boris.unito.it/ RRID:SCR_025700	reuse
Software/code	Inscopix Data Acquisition Software	Inscopix	https://inscopix.com/software-analysis-miniscope-imaging/	reuse
Software/code	Inscopix Data Processing Software	Inscopix	https://inscopix.com/software-analysis-miniscope-imaging/	reuse
Software/code	IDEAS online platform	Inscopix	https://inscopix.com/ideas-platform/	reuse
Software/code	QuickNII	EBRAINS	https://ebrains.eu/service/quicknii-and-visualign, RRID:SCR_022818	reuse
Software/code	VisuAlign	EBRAINS	https://ebrains.eu/service/quicknii-and-visualign, RRID:SCR_022818	reuse
Protocol	Standard Operating Procedure: Mouse Stereotaxic Intracranial Injection Surgery	protocols.io	dx.doi.org/10.17504/protocols.io.rm7vzye28lx1/v1	reuse
Protocol	Standard Operating Procedure: Mouse Spinal Cord Injection Surgery	protocols.io	dx.doi.org/10.17504/protocols.io.81wgbz5e3gpk/v1	reuse
Protocol	Injection of AAV and Prism GRIN Lens Implantation – Combined Surgery Protocol	protocols.io	dx.doi.org/10.17504/protocols.io.4r3l21rrqg1y/v1	new
Protocol	Mouse reach-to-grab task training protocol	protocols.io	dx.doi.org/10.17504/protocols.io.ewov11bb2vr2/v1	new
Protocol	Immunofluorescent staining	protocols.io	dx.doi.org/10.17504/protocols.io.b5s5q6g6	reuse
Protocol	Confocal imaging and digital image analysis	protocols.io	dx.doi.org/10.17504/protocols.io.3byl4jmxzlo5/v1	reuse
Protocol	Quantification of TH immunoreactivity	protocols.io	dx.doi.org/10.17504/protocols.io.n2bvj85qngk5/v1	reuse
Other	nVue 1.0	Inscopix	Cat # 1000-005735	reuse
Other	nVue 2.0	Inscopix	Cat # 1000-006810	reuse
Other	Reach-to-grasp test box	Chu Lab	https://www.cell.com/star-protocols/fulltext/S2666-1667(24)00305-8	reuse
Other	FLIR 1.6 MP high-speed camera (model: Blackfly S BFS- U3-16S2M)	Teledyne FLIR	Teledyne FLIR, Model: Blackfly S Stock #11-507	reuse
Other	Lens for highspeed camera	Computar	A4Z2812CS-MPIR https://www.computar.com/products/a4z2812cs-mpir	reuse
Other	ZEISS Axio Scan.Z1 Slide Scanner	Zeiss	RRID:SCR_020927	reuse
Other	Leica SP8 lightning confocal microscope	Leica	RRID:SCR_018169	reuse
Other	Nikon A1R Confocal Laser Scanning Microscope	Nikon	RRID:SCR_020317	reuse
Other	VT1000s vibratome	Leica	RRID:SCR_016495	reuse
Other	Prism GRIN lens with attached baseplate	Inscopix	Cat # 1050-004419	reuse
Other	Baseplate cover	Inscopix	Cat # 1050-004639	reuse
Other	Dummy miniscope	Inscopix	Cat # 1050-003762	reuse
Other	5 mg Sucrose Tap Pellets	TestDiet	1811327 (5TUT)	reuse
Chemical, peptide, or recombinant protein	C&B Metabond dental cement	Parkell	https://www.parkell.com/C-B-Metabond-Quick-Adhesive-Cement-System	reuse
Chemical, peptide, or recombinant protein	Phosphate-buffered saline	Santa Cruz Biotechnology	https://www.scbt.com Cat # sc-24946	reuse	dilution 1:10
Chemical, peptide, or recombinant protein	Paraformaldehyde	Electron Microscopy Science	https://www.emsdiasum.com/paraformaldehyde-granular SKU:19208 CAS #30525-89-4	reuse	concentration 4%
Chemical, peptide, or recombinant protein	Triton-X-100	Fisher Scientific	Cat # AAA16046AP CAS: 9002-93-1	reuse	concentration 0.5%
Chemical, peptide, or recombinant protein	Normal donkey serum	Jackson ImmunoResearch Labs	Cat # 017-000-121	reuse	concentration 2%
Chemical, peptide, or recombinant protein	Vectashield anti-fade mounting medium with DAPI	Vector Laboratories	SKU H-1200-10	reuse
Antibody	mouse anti-TH	MilliporeSigma	Cat # MAB318 RRID: AB_2201528	reuse	dilution 1:2000
Antibody	Alexa fluor 647 donkey anti-mouse	Jackson ImmunoResearch Labs	Cat # 715-605-150 RRID: AB_2340862	reuse	dilution 1:500
